# Supplementary material for: Randomized methods to characterize large-scale vortical flow networks
Source: PLoS One. 2019 Nov 18;14(11):e0225265. doi: 10.1371/journal.pone.0225265 (PMC6860431; doi:10.1371/journal.pone.0225265)
Supplement: S1 File — (ZIP) [file pone.0225265.s001.zip]

Archive with 4 entries (3 files):
- S1_File/
- __MACOSX/._S1_File
- S1_File/Example2_ data.npy
- S1_File/Example1_ data.npy
